# Supplementary material for: Air-Liquid-Interface Differentiated Human Nose Epithelium: A Robust Primary Tissue Culture Model of SARS-CoV-2 Infection
Source: Int J Mol Sci. 2022 Jan 13;23(2):835. doi: 10.3390/ijms23020835 (PMC8776210; doi:10.3390/ijms23020835)
Supplement: Supplementary file 1 [file ijms-23-00835-s001.zip]

Archive with 8 entries (7 files):
- supplementary/
- supplementary/ijms-1544456-supplementary.pdf
- supplementary/Video S1_PDI-1.avi
- supplementary/Video S2_PDI-7.avi
- supplementary/Video S3_PDI-1.avi
- supplementary/Video S4_PDI-7.avi
- supplementary/Video S5_PDI-4.mp4
- supplementary/Video S6_PDI-5 spin.mp4
